# Supplementary material for: Association between HOTAIR lncRNA Polymorphisms and Coronary Artery Disease Susceptibility
Source: J Pers Med. 2021 May 4;11(5):375. doi: 10.3390/jpm11050375 (PMC8147832; doi:10.3390/jpm11050375)
Supplement: Supplementary file 1 [file jpm-11-00375-s001.zip]

Archive with 1 entries (1 files):
- jpm-1177231-SI.pdf
